# Supplementary material for: Respiratory Co-Infections: Modulators of SARS-CoV-2 Patients’ Clinical Sub-Phenotype
Source: Front Microbiol. 2021 May 28;12:653399. doi: 10.3389/fmicb.2021.653399 (PMC8193731; doi:10.3389/fmicb.2021.653399)
Supplement: Supplementary Figure 1 — Shannon Index plot showing bacterial abundance and evenness across patient samples. [file Data_Sheet_1.zip]

Archive with 3 entries (3 files):
- Supplementary Table 2.xlsx
- SUPPLEMENTARY FIGURE 1.jpg
- Supplementary Table 1.pdf
