# Supplementary material for: Respiratory Co-Infections: Modulators of SARS-CoV-2 Patients’ Clinical Sub-Phenotype
Source: Front Microbiol. 2021 May 28;12:653399. doi: 10.3389/fmicb.2021.653399 (PMC8193731; doi:10.3389/fmicb.2021.653399)
Supplement: Supplementary Figure 1 — Shannon Index plot showing bacterial abundance and evenness across patient samples. [file Data_Sheet_1.zip › Supplementary Table 2.xlsx]

## Sheet: table 1
100 patients meta data
Patient ID	E	N	RdRp	Respiratory Support	TEMP ( F)	SPO2	PULSE/min	Age	Gender	Asthma	Diabetes	Heart_disease	Hypertension	Thyroid	other_comorb	Sore_throat	Breathlessness	loss_of_taste_and_smell	cough	fever	Asymptomatic	other_symptom	Hospital stay in days
IGIB1130001	18.43	13.93	17.2	1	96	0	0	53	1	NA	NA	NA	NA	NA	NA	NA	0	0	0	0	0	0	0.1
IGIB1130002	22.93	17.07	21.54	0	99	NA	NA	50	1	0	0	0	0	0	0	0	0	0	1	0	0	0	0
IGIB1130003	26.94	21.26	25.29	0	98	NA	NA	48	0	0	0	0	0	0	0	0	0	0	1	1	0	0	1
IGIB1130004	15.93	11.67	14.94	0	99	NA	NA	54	1	0	1	1	1	1	1	0	0	0	0	1	0	0	17
IGIB1130005	20.44	16.09	19.27	0	100	NA	NA	30	1	0	0	0	0	0	0	1	0	0	0	1	0	0	15
IGIB1130006	29.12	22.98	28.01	1	100	NA	NA	59	0	0	1	0	0	1	0	0	1	0	0	1	0	0	11
IGIB1130007	29.15	25.95	30.86	NA	NA	NA	NA	NA	NA	NA	NA	NA	NA	NA	NA	NA	NA	NA	NA	NA	NA	NA	NA
IGIB1130008	25.1	24.33	29.29	1	100	96	96	24	0	0	0	0	0	0	0	0	0	0	0	1	0	1	6
IGIB1130009	30.14	26.48	32.97	0	98	99	70	23	0	0	0	0	0	0	0	0	0	0	0	0	0	0	3
IGIB1130010	25.1	20.44	24.02	NA	NA	NA	NA	NA	NA	NA	NA	NA	NA	NA	NA	NA	NA	NA	NA	NA	NA	NA	NA
IGIB1130011	25.12	20.87	24.69	0	100	NA	NA	39	1	0	0	0	0	0	0	1	0	0	0	1	0	0	12
IGIB1130012	30.12	25.92	34.1	0	97.6	99	106	29	1	0	0	0	0	0	0	1	0	0	0	0	0	1	13
IGIB1130013	27.43	23.76	28.89	0	98.6	100	98	28	1	0	0	0	0	0	0	1	1	0	1	0	0	1	6
IGIB1130014	26.92	23.37	27.18	NA	NA	NA	NA	NA	NA	NA	NA	NA	NA	NA	NA	NA	NA	NA	NA	NA	NA	NA	NA
IGIB1130015	25.12	20.77	24.44	NA	NA	NA	NA	NA	NA	NA	NA	NA	NA	NA	NA	NA	NA	NA	NA	NA	NA	NA	NA
IGIB1130016	25.61	22.18	26.55	0	98	100	98	23	0	0	0	0	0	0	1	0	0	0	0	0	0	1	0
IGIB1130017	25	23.36	27.92	0	100	98	80	29	0	0	0	0	0	0	0	0	0	1	0	1	0	0	0
IGIB1130018	20.93	22.31	25.31	0	100	NA	NA	46	1	0	1	0	0	0	0	0	0	0	0	1	0	0	0
IGIB1130019	27.52	28.05	35	0	98.38	98	78	23	1	0	0	0	0	0	0	1	0	1	0	1	0	0	5
IGIB1130020	29.12	24.72	28.11	0	102	98	118	28	1	0	0	0	1	1	1	0	0	0	0	1	0	0	7
IGIB1130021	23.62	24.64	30.7	0	98	NA	NA	36	1	0	0	0	0	0	0	0	0	0	0	0	0	1	14
IGIB1130022	18.9	15.69	17.47	NA	NA	NA	NA	NA	NA	NA	NA	NA	NA	NA	NA	NA	NA	NA	NA	NA	NA	NA	NA
IGIB1130023	29.41	27.88	35	1	98	88	123	68	1	0	0	0	0	0	0	0	1	0	0	0	0	0	5
IGIB1130024	34.12	26.7	35.51	NA	NA	NA	NA	NA	NA	NA	NA	NA	NA	NA	NA	NA	NA	NA	NA	NA	NA	NA	NA
IGIB1130025	18.14	13.69	17.01	NA	NA	NA	NA	NA	NA	NA	NA	NA	NA	NA	NA	NA	NA	NA	NA	NA	NA	NA	NA
IGIB1130026	27.16	22.31	26.06	NA	NA	NA	NA	NA	NA	NA	NA	NA	NA	NA	NA	NA	NA	NA	NA	NA	NA	NA	NA
IGIB1130027	25.12	20.67	24.17	NA	NA	NA	NA	NA	NA	NA	NA	NA	NA	NA	NA	NA	NA	NA	NA	NA	NA	NA	NA
IGIB1130028	20.12	16.04	18.98	NA	NA	NA	NA	NA	NA	NA	NA	NA	NA	NA	NA	NA	NA	NA	NA	NA	NA	NA	NA
IGIB1130029	16.1	12.89	16.1	0	96.5	97	91	49	1	0	0	1	0	0	0	0	0	0	0	1	0	0	5
IGIB1130030	35.14	27.98	35	0	98.9	98	96	32	0	0	0	0	0	1	0	0	0	0	0	0	0	1	5
IGIB1130031	32.92	25.48	32.59	0	95.86	96	62	24	0	0	0	0	0	0	0	1	0	0	1	1	0	1	11
IGIB1130032	28.43	23.23	27.78	0	97.7	100	73	23	0	0	0	0	0	0	0	1	0	0	0	1	0	1	11
IGIB1130033	29.92	23.85	29.29	1	98.3	80	99	36	0	0	0	0	0	0	0	0	0	0	0	1	0	1	20
IGIB1130034	28.42	25.74	35	0	98.6	100	78	26	0	0	0	0	0	0	0	0	0	0	1	0	0	1	3
IGIB1130035	22.91	17.48	21.57	1	98	100	46	74	0	0	0	1	0	0	1	0	0	0	0	0	0	1	5
IGIB1130036	20.14	15.75	19.1	1	98	78	120	61	1	0	0	1	0	0	1	0	1	0	0	1	0	0	14
IGIB1130037	30.19	23.7	29.28	0	98	100	86	70	1	0	1	0	0	0	0	0	0	0	0	1	0	1	6
IGIB1130038	27.46	26.52	35	1	99	84	85	67	1	0	0	0	0	0	0	0	1	0	0	0	0	0	3
IGIB1130039	29.32	26.11	32.71	0	97.2	97	90	69	0	0	0	0	0	0	0	0	0	0	0	0	0	1	6
IGIB1130040	29.61	24.91	30.42	0	98.2	98	84	32	1	0	0	0	0	0	0	1	0	0	1	1	0	1	13
IGIB1130041	29.12	24.06	28.57	1	99	98	76	35	0	0	0	0	0	0	0	0	0	0	1	0	0	0	12
IGIB1130042	26.42	24.93	29.6	0	98.2	98	80	55	0	0	0	0	0	0	0	0	0	0	1	0	0	0	12
IGIB1130043	25.99	26.8	34.1	0	99	98	81	26	0	0	0	0	0	0	0	1	0	0	0	0	0	0	12
IGIB1130044	28.44	24.37	29.15	1	98	98	100	58	0	0	0	0	0	0	0	0	0	0	1	0	0	0	14
IGIB1130045	34.12	26.2	35.35	0	99	98	100	24	0	0	0	0	0	0	0	0	1	0	1	1	0	0	14
IGIB1130046	29.13	23.69	29.31	0	98.6	98	83	20	0	0	0	0	0	0	0	1	0	0	1	0	0	0	12
IGIB1130047	27.13	27.31	33.74	0	101	98	98	22	0	0	0	0	0	0	0	0	1	0	1	0	0	0	16
IGIB1130048	29.32	24.92	33.72	0	98.6	98	78	23	0	0	0	0	0	0	0	0	0	0	1	0	0	0	12
IGIB1130049	29.32	25.49	30.94	1	98.6	99	78	23	0	1	0	0	0	0	0	1	1	0	0	0	0	1	11
IGIB1130050	17.99	12.74	16.42	0	101.7	98	126	27	1	0	0	0	0	0	0	0	0	0	0	1	0	1	9
IGIB1130051	16.24	13.72	13.6	0	97.5	98	90	29	1	0	0	0	0	0	0	0	0	0	0	1	0	0	5
IGIB1130052	19.39	18.98	18.72	0	98.3	98	86	28	1	0	0	0	0	0	0	0	0	0	0	1	0	0	5
IGIB1130053	21.79	19.89	20.42	0	98.3	98	78	65	1	0	0	0	1	0	0	0	0	0	1	1	0	0	5
IGIB1130054	25.79	21.96	21.42	0	98.2	98	86	24	0	0	0	0	0	0	0	0	0	0	0	1	0	0	5
IGIB1130055	25.42	24.65	24.31	0	98.5	98	NA	57	1	NA	NA	NA	NA	NA	NA	NA	NA	NA	NA	NA	NA	NA	4
IGIB1130056	27.13	25.42	25.98	0	97.7	98	89	35	1	0	0	0	0	0	0	0	0	0	0	1	0	1	5
IGIB1130057	17.97	16.39	16.58	0	95	95	92	78	1	0	1	1	1	0	0	0	0	0	0	1	0	0	5
IGIB1130058	14.98	12.98	13	0	97.6	98	88	71	0	0	1	0	1	0	0	0	0	0	0	1	0	0	5
IGIB1130059	28.69	25.48	27.32	0	96.7	96	88	68	0	0	1	1	1	0	1	1	0	0	0	1	0	1	4
IGIB1130060	30.09	28.61	29.51	0	97	95	78	20	1	0	0	0	0	0	0	0	0	0	0	1	0	0	4
IGIB1130061	17.98	15.8	16.1	0	98.3	98	84	30	1	0	0	0	0	0	0	1	0	0	0	1	0	0	5
IGIB1130062	22.41	19.59	21.05	0	97.6	99	80	58	0	0	0	1	0	0	0	1	0	0	0	0	0	0	5
IGIB1130063	25.69	23.96	24.21	0	98.1	97	82	30	1	0	0	0	0	0	0	0	1	0	0	1	0	0	5
IGIB1130064	24.1	21.62	23.33	0	99	98	88	53	1	0	0	0	0	0	0	0	0	0	0	1	0	1	5
IGIB1130065	27.31	25.11	25.2	0	98	96	87	46	1	0	0	0	0	0	1	0	1	0	0	1	0	0	5
IGIB1130066	20.49	18.69	19.63	0	98	98	78	29	1	0	0	0	0	0	0	1	0	0	0	1	0	1	5
IGIB1130067	31.12	29.69	28.92	0	100	96	78	32	0	0	0	0	0	0	0	1	0	0	1	1	0	1	5
IGIB1130068	28.42	24.82	25.63	0	98.3	99	82	36	0	0	0	0	0	1	0	1	1	0	0	1	0	1	5
IGIB1130069	31.09	25.12	26.42	0	98.3	98	81	18	0	0	0	0	0	0	0	1	1	0	0	1	0	1	5
IGIB1130070	20.03	16.93	18.54	0	98.2	96	89	52	1	0	1	0	0	0	1	0	0	0	0	1	0	1	5
IGIB1130071	14.12	12.63	13.22	0	97	98	75	22	1	0	0	0	0	0	0	1	0	0	1	1	0	0	5
IGIB1130072	23.19	20.49	21.06	0	97.6	100	78	24	0	0	0	0	0	0	0	1	0	0	0	1	0	0	5
IGIB1130073	28.16	25.72	27.43	0	97.8	98	78	23	0	0	0	0	0	0	0	1	0	0	0	1	0	0	5
IGIB1130074	21.16	19.62	20.51	0	97.7	98	78	23	0	0	0	0	0	0	0	0	0	0	0	1	0	1	5
IGIB1130075	17.98	15.44	16.32	0	97	97	77	24	0	0	0	0	0	0	0	0	0	1	0	1	0	1	5
IGIB1130076	27.61	22.46	24.32	0	97.6	96	82	25	0	0	0	0	0	0	0	1	0	1	1	1	0	0	5
IGIB1130077	23.19	21.96	22.15	0	98.6	97	122	30	0	0	0	0	0	0	0	0	1	0	1	1	0	1	4
IGIB1130078	25.61	24.01	24.72	0	97.4	94	108	69	0	0	0	0	1	0	0	0	1	0	1	1	0	0	3
IGIB1130079	24.93	23.5	23.11	0	99	95	98	43	0	0	1	0	1	0	1	0	0	0	0	1	0	1	3
IGIB1130080	28.18	28.42	27.11	0	98.6	98	87	27	0	0	0	0	0	0	0	0	0	0	0	1	0	1	4
IGIB1130081	20.01	18.69	19.95	0	99.7	98	78	29	0	1	0	0	0	0	0	1	0	0	1	1	0	0	4
IGIB1130082	26.36	22.96	27.21	1	96.3	90	100	62	1	0	0	1	0	0	1	1	1	0	1	1	0	0	4
IGIB1130083	25.11	23.95	24.72	1	98.2	89	80	57	1	0	1	0	0	0	1	1	0	0	1	1	0	0	4
IGIB1130084	27.32	25.44	26.59	1	98.2	75	84	43	1	0	1	0	0	0	1	0	1	0	0	1	0	0	4
IGIB1130085	21.01	18.88	19.65	0	97.8	96	80	32	1	0	0	0	0	0	1	1	0	0	1	0	0	0	4
IGIB1130086	27.51	23.19	24.52	0	98.7	97	90	48	1	0	0	1	0	0	0	0	0	0	0	0	0	1	4
IGIB1130087	18.32	14.67	15.99	0	98.3	98	98	52	0	0	0	0	0	0	0	0	1	0	0	0	0	1	4
IGIB1130088	23.67	21.67	22.98	0	98.6	95	84	60	1	0	0	0	1	0	0	0	1	0	0	1	0	0	4
IGIB1130089	21.1	19.99	20.45	0	99.3	94	90	54	0	0	1	1	0	0	0	1	0	0	1	1	0	0	4
IGIB1130090	24.65	22.1	23.19	0	98.6	98	98	32	1	0	0	0	0	0	0	0	0	0	0	0	1	0	4
IGIB1130091	28.69	25.92	27.47	0	98.3	97	87	23	0	0	0	0	0	0	0	1	0	0	1	1	0	0	4
IGIB1130092	20.5	18.54	19.63	0	97.4	98	84	24	0	0	0	0	0	0	0	1	0	0	0	0	0	1	5
IGIB1130093	14.11	12.54	13.12	0	96.9	98	98	62	1	0	0	0	1	0	0	0	0	0	0	1	0	0	5
IGIB1130094	17.93	14.9	14.53	0	100	99	104	61	1	0	1	0	1	1	0	1	0	0	0	1	0	0	5
IGIB1130095	29.11	25.11	28.66	0	98	98	75	27	1	0	0	0	0	0	0	1	0	0	1	1	0	0	5
IGIB1130096	24.11	22.15	23.12	0	98.2	99	76	22	1	0	0	0	0	0	0	0	0	0	1	1	0	0	5
IGIB1130097	28.99	24.39	25.67	0	98.6	94	80	73	1	0	0	1	1	0	1	0	0	1	1	1	0	0	5
IGIB1130098	23.12	21.1	23.72	0	97.5	92	108	47	1	0	1	0	1	0	0	0	0	0	0	1	0	0	5
IGIB1130099	26.1	21.9	24.2	0	98.5	97	87	25	1	0	0	0	0	0	0	0	1	0	1	1	0	0	5
IGIB1130100	21.56	19.39	19.54	0	98.3	95	98	44	0	0	0	0	0	1	0	0	0	0	0	1	0	1	4

## Sheet: table2
Shannon Diveristy Index
Patient ID	total	aerobes	anaerobes	h/hmax
IGIB1130001	1.90273	0.39392	1.50881	0.5059
IGIB1130006	2.39882	0.67467	1.72414	0.6378
IGIB1130008	2.06217	0.91629	1.14588	0.5483
IGIB1130023	2.16573	0.74907	1.41665	0.5758
IGIB1130033	1.78438	0.39318	1.3912	0.4744
IGIB1130035	2.13018	0.62545	1.50473	0.5664
IGIB1130036	2.73752	0.77702	1.9605	0.7278
IGIB1130038	2.22696	1.00166	1.22529	0.5921
IGIB1130049	1.84474	0.32712	1.51762	0.4905
IGIB1130082	4.04831	1.18455	2.86376	1.0763
IGIB1130083	2.3547	0.53492	1.81978	0.6261
IGIB1130084	1.52955	0.53993	0.98962	0.4067
IGIB1130041	2.30587	0.70502	1.60085	0.6131
IGIB1130044	2.46763	0.9159	1.55173	0.6561
IGIB1130009	2.01542	0.63501	1.38041	0.5358
IGIB1130012	1.54525	0.28627	1.25898	0.4108
IGIB1130013	2.41251	0.33452	2.07799	0.6414
IGIB1130032	1.6071	0.75201	0.8551	0.4273
IGIB1130037	2.35788	0.51077	1.84711	0.6269
IGIB1130039	2.53479	0.39586	2.13892	0.6739
IGIB1130046	1.34716	0.0741	1.27306	0.3582
IGIB1130047	1.5447	0.75267	0.79203	0.4107
IGIB1130048	1.55788	0.46336	1.09452	0.4142
IGIB1130053	1.76497	0.81545	0.94952	0.4693
IGIB1130057	2.10657	0.94254	1.16403	0.5601
IGIB1130058	2.33534	0.85302	1.48232	0.6209
IGIB1130059	2.74909	0.93372	1.81536	0.7309
IGIB1130060	2.96612	0.77675	2.18937	0.7886
IGIB1130062	3.58199	1.00013	2.58186	0.9524
IGIB1130063	3.52996	1.23198	2.29797	0.9385
IGIB1130071	2.69302	1.31774	1.37528	0.716
IGIB1130073	2.59961	0.74589	1.85371	0.6912
IGIB1130074	1.83793	0.68585	1.15208	0.4887
IGIB1130077	2.59509	0.37288	2.22221	0.69
IGIB1130078	4.07397	1.29647	2.7775	1.0832
IGIB1130087	2.30481	0.70841	1.5964	0.6128
IGIB1130088	2.28905	0.63173	1.65733	0.6086
IGIB1130089	2.64398	0.73175	1.91222	0.703
IGIB1130091	1.19649	0.26259	0.9339	0.3181
IGIB1130093	2.04365	0.4205	1.62315	0.5434
IGIB1130094	2.62514	0.81103	1.81411	0.698
IGIB1130096	1.32441	0.25809	1.06632	0.3521
IGIB1130097	2.81092	0.42596	2.38496	0.7473
IGIB1130099	1.67222	0.26045	1.41177	0.4446
IGIB1130045	2.95619	0.46279	2.4934	0.786
IGIB1130065	2.37217	1.10761	1.26456	0.6307
IGIB1130068	1.23741	0.17262	1.06479	0.329
IGIB1130069	2.57958	0.67625	1.90333	0.6858
